# Supplementary material for: High Basal Expression and Dual Stress Responsiveness of Soybean (Glycine max) Resistance Gene SRC4
Source: Plants (Basel). 2025 Sep 9;14(18):2820. doi: 10.3390/plants14182820 (PMC12473679; doi:10.3390/plants14182820)
Supplement: Supplementary file 1 [file plants-14-02820-s001.zip]

Archive with 1 entries (1 files):
- plants-3851478-supplementary.pdf
